# Supplementary material for: Antigen persistence and TLR stimulation contribute to induction of a durable HIV-1-specific neutralizing antibody response
Source: Nat Commun. 2025 Jun 3;16:5162. doi: 10.1038/s41467-025-60481-2 (PMC12134134; doi:10.1038/s41467-025-60481-2)
Supplement: Supplementary file 4 — Source Data [file 41467_2025_60481_MOESM4_ESM.xlsx]

## Sheet: Figure 1
	Figure 1B
	Figure 1C
	Figure 1D
	WT	SOSIP	IAVI	H5	CoV2
	1.17	2.9	10.01	5.54	1.04
	0.53	2.04	7.29	4.98	1.01
	0.41	1.62	3.22	4.04	1.78
	2.1	1.02	2.18	1.9	1.38
	2.43	10.3	2.57	4.39	3.07
	1.72	7.1	2.24	1.4	2.2
	1.71	4.89	1.45	N/A	N/A
	Figure 1F - Statistics
	Comparison	p-value
	WT vs SOSIP	0.0709
	WT vs IAVI	0.0701
	WT vs H5	0.0195
	WT vs CoV2	0.4933

## Sheet: Figure 2
	Figure 2B
	Immunogen	PGT145	PG16	VRC01	B12	PGT151	8ANC195	35022	10E8	F105	447-52D
	1086C	1.048	1.064	1	1.512	0.648	0.316	0.003	0.149	1.904	1.055
	F/1086C	0.715	0.78	1	1.463	0.455	0.233	0	0.126	1.375	1.218
	F/1086C SOSIP	0.891636	1.06351	1	1.28659	0.784102	0.594782	0.52179	0.886701	1.19289	1.23363
	F/1086C NFL-TD	0.812364	0.835489	1	0.770156	0.220232	0.162982	0.139857	0.310562	0.287984	0.393996
	Ad4 FDE3 Env150	0.4167	0.5156	1	1.5677	0.2479	0.176	0.0068	0.0245	1.6531	0.925

## Sheet: Figure 3 
	Figure 3A
	VLP H5 150ug
	Weeks	H5 (150ug)
	0	10	10	10	10	10	10
	4	319.9	319.4	519	355.4	638.6	479.8
	8	2587	2987	4456	3915	2215	1886
	12	2048	3044	7259	6979	4173	2837
	14	3051	2405	5097	6266	5210	3500
	16	2315	2076	3829	7392	4842	3510
	20	581.4	681.3	1412	4151	3343	1316
	22	1157	1192	2177	3016	3279	1225
	24	468.5	580.4	1263	2040	1650	1122
	28	430.7	477.5	1397	1471	1439	434
	Figure 3B
	VLP CoV2 150ug
	Weeks	CoV2-Wuhan						CoV2-Delta+ AY4 VRC						CoV2-Omicron BA.1						CoV2-Omicron BA.2
	0	20	20	20	20	20	20	20	20	20	20	20	20	20	20	20	20	20	20	23.27	20	20	20	22.1	87.69
	4	501	954.2	997.1	335.7	677	1178	1220	678.1	43.57	52.49	69.17	51.96	1432	583.2	370.6	189.5	310043*	838	67.02	100.6	55.5	200.8	20	69.47
	8	1377	2984	1925	1272	2179	4374	933.1	1500	2147	2006	1726	4372	1653	5614	1607	803.3	1399	3631	1618	2120	534.5	845.2	405.9	3954
	12	717.5	1514	2628	788.3	5590	6599	2275	2535	1436	947	1930	4454	9718	3839	890.4	1076	2480	5910	878.6	1197	559.9	920.1	354.4	2480
	14	1002	3460	7467	2865	7230	5765	8737	1439	2459	1458	2859	6923	2858	4747	4748	3450	6595	11097	4172	3741	3179	816.1	2486	11955
	16	3021	5526	14472	2333	3831	7705	1357	4612	3105	1156	2912	6276	3129	3229	2723	609.6	10407	12711	2779	1181	1738	966.8	4235	12371
	20	956.3	2663	1957	807.1	4124	4109	819.1	1753	1063	423.8	2059	5392	1738	2350	8338	4367	7178	6457	1315	7680	5220	300.9	1849	7220
	22	3145	1771	15963	5702	9479	15239	2026	1676	4131	1716	6125	9332	10151	5150	21079	1067	9950	25942	7082	3078	6234	2541	10356	14018
	24	3578	5379	18170	1705	4348	3984	1863	6256	9460	1788	2490	4294	6156	2909	10068	2721	19044	27313	2540	1158	8205	903.1	4766	6551
	28	1254	2035	2957	906.3	3606	4124	1239	1076	1272	564.5	3439	4070	2696	5793	20594	836.8	2547	10233	4631	680.8	2384	558.2	20201	20289
	40	338.2	978.3	2995	661.6	2050	1062	389.3	686.6	1519	534.6	1989	860.6	1672	7748	5895	119.6	1313	1338	1071	232.8	612.4	195.4	1856	1015
	Figure 3C
	VLP-SOSIP 150ug
	Week	SF162						1086C
	0	10	10	10	10	10	10	10	10	10	10	10	10
	4	10	10	10	10	10	10	10	10	10	10	10	10
	8	10	10	10	10	10	10	10	10	10	10	10	10
	12	10	10	10	10	10	10	10	10	10	10	10	10
	14	11.14	42.34	81.64	10	30.21	10	10	10	10	10	10	10
	16	10	10	133.5	10	10	12.36	10	10	10	10	10	10
	20	10	10	10	10	10	10	10	10	10	10	10	10
	22	10	10	19.4	10	10	10	10	10	10	10	10	10
	24	10	10	20.65	10	10	10	10	10	10	10	10	10
	28	20.62	10	63.08	10	10	10	10	10	10	10	10	10
	Figure 3D
	VLP-NFL-TD 150ug
	Week	SF162						1086C
	0	10	10	10	10	10	10	10	10	10	10	10	10
	4	10	10	10	10	10	10	10	10	10	10	10	10
	8	10	10	10	10	10	10	10	10	10	10	10	10
	12	10	10	10	10	10	10	10	10	10	10	10	10
	14	10	17.36	12.9	10	10.57	10	10	16.26	10	10	10	10
	16	10	10	10	10	10	10	10	10	10	10	10	10
	20	10	10	10	10	10	10	10	10	10	10	10	10
	22	10	17.45	10	10	10	10	10	22.62	10	10	10	10
	24	10	10	10	10	10	10	10	19.45	10	10	10	10
	28	10	55.04	10	10.22	12.61	13.19	10	16.58	10	10	10	10
	Figure 3E
	Ad4 FDE3 Env150
	Weeks	SF162						1086C
	0	10	10	10	10	10	10	10	10	10	10	10	10
	4	10	10	11.76	10	53.11	10	10	10	10	10	10	10
	8	18.76	10	120.5	10	1473	10	10	10	651.4	10	142.8	54.71
	12	13.74	11.58	21.99	10	308	12.6	10	10	494.1	10	720.1	419.5
	14	21.15	16.82	82.37	10	977.4	15.97	116.4	10	1216	10	2583	988.4
	16	17.83	22.85	123.8	10	1371	23.49	149.3	10	1395	10	2338	698.3
	20	11.86	18.02	30.23	10	605.6	14.76	102.7	10	1080	10	764.1	648.9
	22	10	42.35	58.3	10	465.5	20.13	220.3	10	1235	10	912.8	872.6
	24	19.59	13.79	46.14	10	1003	61.64	37.1	10	78.92	33.32	716.2	327.6
	28	61.82	45.93	174.2	11.41	1475	81.35	27.43	10	399.1	10	1156	406.2
	Figure 3F
	SF162				1086C				SIV
	Week 8	Week 16	Week 24		Week 8	Week 16	Week 24		Week 31
	18.76	17.8	19.6			149.3	37.1					<10
		22.8	13.79									11-100
	120.5	123.8	46.14		651.4	1395	78.9					101-1000
							33.3					>1000
	1473	1371	1003		142.8	2338	716.2
		23.49	61.64		54.7	698.3	327.6

## Sheet: Figure 4
	Figure 4A
	VLP-SOSIP 150ug
	Adjuvant - AS01
	Week	SF162						1086C
	0	10	10	10	10	10	10	10	10	10	10	10	10
	4	10	10	10	10	10	10	10	10	10	10	10	10
	8	47.32	87.72	26.03	10	10	10	10	10	10	10	10	10
	12	10.45	10	10	10	10	10	10	10	10	10	10	10
	14	119.6	587.2	365.9	237.6	29.34	15.97	10	10	10	10	10	10
	16	375.5	590.2	306.6	297.7	38.56	10.9	10	10	10	10	10	10
	20	128.6	36.96	17.15	62.99	10	10	10	10	10	10	10	10
	22	162.5	584.9	54.89	173.7	36.79	13.98	14.2	10	10.87	14.87	10	10
	24	10	10	10	27.28	10	10	10	10	10	10	10	10
	28	10	10	10	20.55	10	10	10	10	10	10	10	10
	Figure 4B
	VLP-NFL-TD 150ug
	Adjuvant - AS01
	Week	SF162						1086C
	0	10	10	10	10	10	10	10	10	10	10	10	10
	4	10	10	10	10	10	60.76	10	10	10	10	10	10
	8	10	10	10	10	10	35.94	10	10	10	10	10	13.51
	12	10	10	10	11.76	10	13.15	10	10	10	10	10	10
	14	10	10	13.18	32.99	12.56	29.51	10.84	10	17.36	28.06	10	19.52
	16	10	10	10	10	10	11.01	10	10	16.71	24.54	10	14.84
	20	10	10	10	10	10	10	10	10	10	10	10	10
	22	10	10	10	10	10	21.36	10	15.34	41.32	25.64	17.06	25.91
	24	10	10	10	10	10	26.62	10	10	16.43	27.63	10	20.83
	28	10	10	10	14.21	10	20.91	10	10	16.19	21.66	10	18.1
	Figure 4C
	VLP H5 150ug
	RNA40
	Week	H5
	0	10	10	10	10	10	10
	4	154.5	390.8	139.2	543	269.6	253.8
	8	2908	11797	3076	2764	5750	3513
	12	2171	8630	1896	1844	3555	2442
	14	5562	13453	3604	2372	5801	3689
	16	2899	7728	2398	2130	3040	2237
	20	1418	3496	1239	964.5	3154	1571
	22	3020	5645	2023	1922	4623	1809
	24	2804	3999	2216	2158	4548	2038
	28	1632	2823	1216	1586	3506	1415
	Figure 4D
	VLP CoV2 150ug
	RNA40
	Week	CoV2-Wuhan						CoV2-Delta+ AY4 VRC						CoV2-Delta+ AY4 VRC						CoV2-Omicron BA.2
	0	20	20	20	20	20	20	20	20	20	20	20	20	20	20	20	20	20	20	20	20	20	21.32	20	20
	4	222.4	698.4	98.25	277.3	267	390.7	46.32	745.8	136.3	235.1	237.2	548.4	107.1	70.2	82.42	320.7	1647	433.7	421.7	32.63	48.31	55.82	141.6	181
	8	2819	3019	2409	1918	5138	6249	1899	2188	1426	1110	4868	2444	3376	43559	3253	1589	5094	19720	427.3	124.5	312.9	1088	2282	1625
	12	2089	1003	1094	2635	4307	2727	845.3	915.7	7938	31634	41509	8096	1204	600.8	635.9	3968	12794	3651	193.9	152	223.1	2196	1047	1096
	14	16583	17686	6691	6732	17765	20141	3872	11158	4706	3029	5309	6800	3037	30972	10139	32042	13930	11391	1836	3975	1044	37570	14054	12779
	16	11873	8304	2309	2247	10826	6383	3692	3297	2098	2080	4902	4940	3808	6877	1798	24498	36298	18070	974.1	3427	3638	26269	3310	4078
	20	4591	2958	1940	3756	6730	6135	4991	4180	1667	2143	4274	4748	1160	2464	4504	27377	9914	3175	2838	1028	1294	11564	13638	6449
	22	6952	2818	4334	3462	7358	7789	2301	3034	12892	6247	5342	4720	20081	24580	6981	18051	33134	40062	5453	4246	15764	27134	6584	8971
	24	8464	5775	3134	2974	5837	6002	6782	3229	4382	2501	3050	6914	1010	4081	8103	30471	6983	10253	6389	2751	4622	4041	6203	20425
	28	12851	3056	2530	3385	5764	5304	6020	1734	3655	4636	5531	2904	3112	6608	8755	4830	9310	20959	10529	2430	7191	15417	5535	2089
	41	2176	893.9	570.8	1771	2145	1655	1778	1064	904.4	1636	1106	801.5	2046	7681	3799	3620	2288	2147	2887	715.9	879.1	5912	1430	4093
	Figure 4E
	VLP-SOSIP 150ug
	RNA40
	Week	SF162						1086C
	0	10	10	10	10	10	10	10	10	10	10	10	10
	4	10	10	10	10	10	10	10	10	10	10	10	10
	8	15.84	76.53	10	10	10	10	10	10	10	10	10	10
	12	18.48	14.68	10	10	10	10	10	10	10	10	10	10
	14	558.2	677.8	11.56	15.82	10	11.71	98	10	10	10	10	10
	16	804.4	1285	10	32.2	10	10	93	10	10	10	10	10
	20	1042	48.7	10	10	10	10	697.7	10	10	10	10	10
	22	1050	254.9	10	66.5	10	12.96	513.6	14.62	10	10	10	10
	24	12970	10	10	10	10	10	551.3	10	10	10	10	10
	28	116	13.12	10	10	10	10	71.68	10	10	10	10	10
	Figure 4F
	VLP-NFL-TD
	RNA40
	Week	SF162						1086C
	0	10	10	10	10	10	10	10	10	10	10	10	10
	4	10	10	10	10	10	10	10	10	10	10	10	10
	8	17.23	10	10	10	10	10	10	10	10	10	10	10
	12	10	10	10	10	10	10	10	10	10	10	10	10
	14	18.6	10	10	13.4	10	16.34	10	10	10	10	10	20
	16	10	10	10	10	10	14.4	10	10	10	10	10	16.81
	20	10	10	10	10		10	10	10	10	10		10
	22	10	10	14.55	10		18.42	10	10	10	12.53		45.77
	24	10	10	10	10		10	10	10	10	10		15.02
	28	10	10	10	10		10	10	10	10	10		10
	Figure 4G
			Subtype A				Subtype B				Subtype C
			Tier 2	Tier 2	Tier 3		Tier 1	Tier 1B	Tier 3		Tier 2	Tier 2	Tier 2	Tier 2
		Anmial ID	BG505	Q769.d22	KER 2018		SF162	BaL.01	PVO.04		Du156.12	ZM106.9	16055	1086C		SIV
	VLP SOSIP with AS01	RB067																	<10
		RB068																	11-100
		RB069																	101-1000
		RB070			12		21	19				12
		RB071
		RB072
	VLP NFL-TD with AS01	RB085
		RB086
		RB087												16
		RB088			13		14							22
		RB089
		RB090			22		21	14				14		18
	VLP SOSIP RNA40	RB61	18	197	55		116	38	85		40	78		72
		RB62					13	19
		RB63
		RB64
		RB65
		RB66
	VLP NFL-TD RNA40	RB079
		RB080
		RB081
		RB082
		RB084

## Sheet: Figure 5
	Figure 5A
	VLP-SOSIP 500ug
	RNA40
	Week	SF162						1086C
	0	10	10	10	10	10	10	10	10	10	10	10	10
	4	10	260.1	125	87.79	343.8	323.5	10	10	10	10	10	10
	8	474.8	142.4	283.5	162.6	14.78	154	10	10	10	10	10	10
	12	378.9	73.1	242.8	161.4	10	10	10	10	10	10	10	10
	14	277.7	138.7	354.4	660.1	91.91	16.79	10	10	10	10	10	10
	16	263.9	10	226.6	605.2	66.09	10	10	10	10	10	10	10
	20	456.2	10	83.82	573.5	191.8	24.19	10	10	10	10	10	10
	22	260.6	10	128.3	406.5	207.4	20.57	10	10	14	10	10	10
	24	282.6	156.7	153.7	505.1	176.7	22.14	10	10	10	10	10	10
	28	143.9	105.4	66.46	292.8	248.8	10	10	10	10	10	10	10
	41	365.5	10	34.73	243.7	97.02	10	10	10	10	10	10	10
	Figure 5B
	VLP-SOSIP 500ug
	RNA40
	Week	SF162						1086C
	0	10	10	10	10	10	10	10	10	10	10	10	10
	4	10	10	10	10	10	10	10	10	10	10	10	10
	8	10	454.9	10	10	10	10	10	363.9	10	10	10	10
	12	10	208.1	10	10	10	10	10	10	10	10	10	10
	14	10	10	10	10	10	10	41.23	16.96	10	10	10	10
	16	10	10	10	10	10	10	16.45	10	10	10	10	10
	20	10	10	10	10	10	10	10	10	10	10	10	10
	22	10	10	16.86	10	10	10	20.19	16.41	13.83	10	10	10
	24	10	10	10	10	10	10	18.73	14.64	10	10	10	10
	28	10	10	10	10	10	10	29.44	10	13.24	10	10	10
	41	10	10	10	10	10	10	10	10	10	10	10	10
	Figure 5C
	VLP-SOSIP 500ug
	RNA40+AS01
	Week	SF162						1086C
	0	10	10	10	10	10	10	10	10	10	10	10	10
	4	141.4	10	126.4	12.99	495.5	514.1	10	10	10	10	10	10
	8	61.4	226.6	123.3	27.6	46.39	117.4	10	10	10	10	10	10
	12	45.4	209.7	185.7	362.8	802.1	1015	10	10	10	10	10	10
	14	54.94	85.4	45.43	1665	183	284.4	10	10	10	10	15.53	10
	16	18.78	30.25	21.46	611.7	79.16	456.3	10	10	10	10	13.08	10
	20	27.86	131.4	16.92	495.6	82.85	227.2	10	10	10	10	10	10
	22	39.4	89.23	26.22	1113	140.1	1127	10	10	10	10	15.55	10.21
	24	32.12	113.6	41.77	534.3	104.1	533.9	10	10	10	10	11.02	15
	28	16.03	302.8	27.3	495.2	78.13	324.6	10	10	10	10	14.28	10
	37	14.82	57.66	10	1837	69.93	1232	10	10	10	10	11.81	12.63
	Figure 5D
	VLP-NFL-TD 500ug
	RNA40+AS01
	Week	SF162						1086C
	0	10	10	10	10	10	10	10	10	10	10	10	10
	4	36.94	10	10	10	10	10	10	10	10	10	10	10
	8	10	10	14.38	17.6	16.48	10	10	10	10	10	10	10
	12	10	10	10	10	10	10	10	10	10	10	10	10
	14	10	10	10	10	10	10	10.55	17.69	21.48	35.11	22.8	10
	16	10	10	10	10	10	10	10	16.64	18.45	19.28	18.28	10
	20	10	10	10	10	10	10	10	10	15.32	17.05	18.21	10
	22	31.04	10	13.05	15.06	21.33	10	20.39	23.44	24.1	37.85	45.43	18.42
	24	30.17	10	17.15	10	79.35	10	15.12	23.49	18.91	21.53	55.56	15.56
	28	10	10	17.91	10	59.9	10	10	14.54	19.16	19.22	26.37	10
	34	10	10	10	10	23.51	10	10	10	17.21	13.54	24.36	10
	Figure 5E
			Subtype A				Subtype B				Subtype C
			Tier 2	Tier 2	Tier 3		Tier 1	Tier 1B	Tier 3		Tier 2	Tier 2	Tier 2	Tier 2
		Anmial ID	BG505	Q769.d22	KER 2018		SF162	BaL.01	PVO.04		Du156.12	ZM106.9	16055	1086C		SIV
	VLP SOSIP RNA40 500ug	RB121					143.9												<10
		RB122					105.4												11-100
		RB123					66.46	12.66											101-1000
		RB124					292.8
		RB125					248.8	12.76
		RB126
	VLP NFL-TD RNA40 500ug	RB109												29.44
		RB110
		RB111						23.79						13.24
		RB112
		RB113
		RB114
	VLP SOSIP RNA40 500ug with AS01	RB127					16.03					10.6
		RB128					302.8
		RB129					27.3
		RB130					495.2
		RB131	16.9	13.3	19.46		78.13	40.56	14.18		14.39	19.48	15.62	14.28		10.78
		RB132			19.34		324.6	443.2				15.91	15.49			17.79
	VLP NFL-TD RNA40 500ug with AS01	RB115						28.25
		RB116												14.54
		RB117	16.97		15.37		17.91	161.5				13.5	13.91	19.16		14.66
		RB118						30.49				10.44		19.22
		RB119	12.52		15.58		59.9	204.5	14.13			20.58	13.1	26.37		16.98
		RB120

## Sheet: Figure 6
	Figure 6A
	VLP-SOSIP 500ug
	RNA40+AS01 and dose escalation
	Week	SF162						1086C
	0	10	10	10	10	10	10	10	10	10	10	10	10
	4	328.2	10	1424	260	545.4	10	10	10	10	10	10	10
	8	692.5	40.98	1005	162.9	619.1	223.9	10	10	10	13.83	10	10
	12	10	10	180.6	69.31	215.9	10	10	10	10	10	10	10
	14	187.9	216.1	336.9	348.9	1272	251.6	10	10	10	10	10	10
	16	130.2	429.8	959.4	665.9	1535	213	14.21	18.26	19.58	19.98	17.75	10
	20	147.1	244.3	300.7	551.9	646.5	346.7	10	10	13.84	18.02	13.17	10
	22	341.9	885.7	1045	1047	627	170.7	19.75	50.24	19.9	41.85	16.3	17.92
	24	278.2	854.1	884	1626	1253	436.9	24.55	19.59	20.73	20.1	18.66	17.23
	28	215.5	585.2	831.1	802.4	984.7	399.5	19.95	18.94	19.32	19.33	15.29	10
	41	396.2	5415	2142	423.2	644.9	182	10	10	10	10	10	10
	Figure 6B
	VLP-NFL-TD 500ug
	RNA40+AS01 and dose escalation
	Week	SF162						1086C
	0	10	10	10	10	10	10	10	10	10	10	10	10
	4	10	10	10	196.9	10	59.55	10	10	10	10	10	10
	8	10	10	10	38.98	10	10	10	10	10	10	10	10
	12	10	10	10	10	10	10	10	10	10	10	10	10
	14	20	20	20	127.5	20	60.68	10	10	10	62.66	10	10
	16	14.13	18.2	23.03	167.7	10	73.06	10	23.43	17.05	158.6	88.73	27.87
	20	10	10	23.01	482.7	10	89.77	10	11.35	13.99	181.7	18	13.23
	22	16.41	17.76	24.19	230	10	73.6	10	19.56	19.27	207.7	26.12	65.41
	24	18.31	25.65	39.51	244.2	10	102	10	36.42	17.94	264.5	187	105.2
	28	10	10	18.42	109.4	10	53.97	10	39.3	17.91	196.7	42.34	38.43
	41	10	10	10	45.57	10	45.11	10	10	10	43.57	10	10
	Figure 6C
			Subtype A				Subtype B				Subtype C
			Tier 2	Tier 2	Tier 3		Tier 1	Tier 1B	Tier 3		Tier 2	Tier 2	Tier 2	Tier 2
		Anmial ID	BG505	Q769.d22	KER 2018		SF162	BaL.01	PVO.04		Du156.12	ZM106.9	16055	1086C		SIV
	VLP SOSIP RNA40 500ug with AS01 (Escalation)	RB145	43.61	23.58	35.44		215.5	74.93	24.06		18.82	31.92	32.48	19.95		29.59			<10
		RB146	22.72	24.6	18.48		585.2	34	25.61		17.71	19.15	20	18.94		19.35			11-100
		RB147	35.22	25.31	21.04		831.1	118.3	40.5		19.51	33.66	22.16	19.32		22.55			101-1000
		RB148		26.49	18.62		802.4	38.23	28.4		18.6	23.88	24.46	19.33		20.37
		RB149	93.08	39.92	21.87		984.7	119.6	43.93			70.05	21.86	15.29		19.27
		RB150					399.5	76.35
	VLP NFL-TD RNA40 500ug with AS01 (Escalation)	RB139
		RB140
		RB141	19.34	23.71	17.17		18.42	30.36	20.78		17.05	20.83	17.73	17.91		15.73
		RB142	155.2	323	148.9		109.4	185.8	180.1		107.9	171.1	107.4	196.7		137.6
		RB143												42.34
		RB144	75.9	20.2	41.17		53.97	115.2	19.61		15.4	29.11	26.61	38.43		25.06

## Sheet: Figure 7
	Figure 7A
	1086C NFL-TD
	VLP NFL-TD RNA40						VLP NFL-TD w/AS01						VLP SOSIP RNA40						VLP SOSIP w/ AS01						VLP NFL-TD RNA40 500ug						VLP NFL-TD RNA40 500ug w/ AS01						VLP SOSIP RNA40 500ug						VLP SOSIP RNA40 500ug w/ AS01						VLP NFL-TD RNA40 500ug w/ AS01 (Escalation)
	7440	10837	8874	12882	9094		15907	15385	14589	15873	14527	15871	4852	3308	522	1259	580	2994	4198	4214	5942	2321	2826	1943	16246	15766	15899	16065	10176	13169	16374	16017	16518	16538	16624	16897	2828	1042	3417	3308	4147	2232	4067	4375	3979	2996	3450	4999	16837
	P210
	VLP NFL-TD RNA40						VLP NFL-TD w/ AS01						VLP SOSIP RNA40						VLP SOSIP w/ AS01						VLP NFL-TD RNA40 500ug						VLP NFL-TD RNA40 500ug w/ AS01						VLP SOSIP RNA40 500ug						VLP SOSIP RNA40 500ug w/ AS01						VLP NFL-TD RNA40 500ug w/ AS01 (Escalation)
	4109	8697	6194	10070	6880		13573	11209	10947	13233	10764	12727	1951	1313	205	536	257	1169	1372	1562	1840	780	845	669	14590	12159	10990	13451	7959	9735	13712	12887	13566	15568	15750	16210	697	268	1145	1238	1637	764	1339	1339	1190	1199	865	1562	15178
	BG505
	VLP NFL-TD RNA40						VLP NFL-TD w/ AS01						VLP SOSIP RNA40						VLP SOSIP w/ AS01						VLP NFL-TD RNA40 500ug						VLP NFL-TD RNA40 500ug w/ AS01						VLP SOSIP RNA40 500ug						VLP SOSIP RNA40 500ug w/ AS01						VLP NFL-TD RNA40 500ug w/ AS01 (Escalation)
	310	75	195	602	338		382	579	561	408	209	164	3344	2410	340	970	358	2017	2503	2987	3460	1559	1441	1132	313	901	279	864	163	73	526	200	1195	1203	2272	1140	557	531	2396	2818	3141	1625	1836	2332	2346	2147	1622	3022	484
[truncated: 11 more columns]

## Sheet: SFig 1
	Supp. Figure 1
	F proteins	HN pos 1	HN pos 2	HN pos 3	HN neg 1	HN neg 2	HN neg 3
	F/H5	1.521	1.604	1.271	1.126	1.228	0.758
	F/1086C	0.92	0.239	0.325	1.473	1.68	1.513
	F/1086C SOSIP	0.88	0.6	1.22	2.68	2.06	9.33
	F/1086C NFL-TD	2.28	1.35	1.1	8.91	4.14	10.85
	F/CoV	0.665	0.948	0.98	1.165	1.92	1.237
	Statistics
	Comparison	p-value
	F/H5	0.0774
	F/1086C	0.0301
	F/1086C SOSIP	0.2444
	F/1086C NFL-TD	0.0807
	F/CoV	0.1248

## Sheet: SFig 3
	Supp. Fig 3
	SOSIP		NFL-TD		H5
	w/o RNase	w/ RNase	w/o RNase	w/ RNase	w/o RNase	w/ RNase
	3985246194	294613434	211633140	436181928	1406513390	949630347
	3933084805	896391432	120086266	882123100	2500563068	483853918
	2540658475	789145078	190687141	202525414	1970350970	513037608
	253847270		173089312		1177975372
	117695754		199467913
	53184076		123618725
	363810558		151448771
	319118966		96617580
	986331038		63951036
	603560024		51112342

## Sheet: SFig 4
	Supp. Fig 5
	Groups	Control Peptide	V3
	SOSIP RNA40 500 ug Escalating Dose	332.3	113.3
		1738	99.12
		2463	204.3
		1438	198.8
		2278	176.3
		424.9	88.87
	NFL RNA40 500 ug Escalating Dose	27.52	36.26
		203.3	221.9
	Statistics
	Comparison	p-value
	Group 3 - NFL RNA40 500 ug Escalating Dose	0.2204
	Group 4 - SOSIP RNA40 500 ug Escalating Dose	0.0146

[truncated: 4 more sheets: SFig 5, S Table 1, S Table 2, Statistics]
